# Supplementary material for: Bedside EEG predicts longitudinal behavioural changes in disorders of consciousness
Source: Neuroimage Clin. 2020 Aug 5;28:102372. doi: 10.1016/j.nicl.2020.102372 (PMC7426558; doi:10.1016/j.nicl.2020.102372)
Supplement: Supplementary data 1 [file mmc1.xlsx]

## Sheet: Sheet1
Patient	Assessment Number	CRS-R Diagnosis*	Initial Diagnosis*	TBI**	Age	Sex ***	Days Since Onset	CRS-R Score	Auditory	Visual	Motor	Verbal	Communication	Arousal	hdEEG Canonical Variate 1	Clinical Canonical Variate 1
1	1	1	1	0	21	0	1110	9	1	3	2	1	0	2	-1.13781	0.0104253
1	2	1	1	0	21	0	1189	10	2	3	2	1	0	2	-0.982535	0.168066
1	3	1	1	0	21	0	1287	9	1	3	2	1	0	2	0.145855	0.175098
1	4	2	1	0	22	0	1392	12	3	3	2	2	0	2	-0.0737489	0.854859
1	5	2	1	0	22	0	1482	12	3	3	2	2	0	2	0.306649	0.936933
1	6	2	1	0	22	0	1573	16	3	5	2	2	1	3	0.0966973	1.33515
1	7	2	1	0	22	0	1690	16	3	5	2	2	1	3	0.81481	1.41249
1	8	2	1	0	23	0	1770	13	3	3	2	2	0	3	-0.31391	1.52152
2	1	0	0	0	42	0	631	6	1	1	1	1	0	2	0.820264	-0.31537
2	2	1	0	0	42	0	706	8	1	3	1	1	0	2	-0.475926	-0.267373
2	3	1	0	0	42	0	799	8	1	3	1	1	0	2	0.644209	-0.185824
3	1	1	1	1	23	1	633	8	1	3	1	1	0	2	-0.239069	0.0717327
3	2	1	1	1	23	1	708	7	1	3	0	1	0	2	0.257854	0.268885
3	3	0	1	1	23	1	801	2	1	0	0	1	0	2	0.323625	0.511929
3	4	1	1	1	24	1	885	8	1	3	1	1	0	2	0.295514	0.295666
3	5	1	1	1	24	1	960	9	2	3	1	1	0	2	1.13034	0.454007
3	6	2	1	1	24	1	1044	15	3	5	2	1	1	3	1.45008	1.02751
3	7	3	1	1	24	1	1166	16	4	5	0	2	2	3	1.83006	2.07994
3	8	2	1	1	25	1	1240	16	4	5	2	1	1	3	0.391245	1.23706
4	1	1	1	1	19	1	656	11	2	3	1	2	0	3	1.04426	0.981053
4	2	1	1	1	19	1	747	10	1	3	1	2	0	3	0.723707	0.989311
4	3	1	1	1	20	1	837	12	2	3	2	2	0	3	0.474861	1.00713
4	4	1	1	1	20	1	930	11	2	3	2	2	0	2	1.53496	0.72172
4	5	2	1	1	20	1	1013	13	3	3	2	2	0	3	1.01682	1.4585
4	6	2	1	1	20	1	110	9	1	3	2	1	0	2	1.18467	0.934666
4	7	2	1	1	21	1	1222	12	3	3	2	2	0	2	1.28059	1.22517
5	1	0	0	0	30	0	416	6	1	1	1	1	0	2	0.0501933	0.0502283
5	2	0	0	0	31	0	513	6	1	1	1	1	0	2	0.392195	0.203473
5	3	0	0	0	31	0	603	5	1	0	2	0	0	2	-0.102505	0.0322899
5	4	0	0	0	31	0	688	6	1	0	2	1	0	2	0.0793372	0.380836
5	5	1	0	0	31	0	771	9	1	3	2	1	0	2	0.287323	0.30264
5	6	0	0	0	32	0	861	6	1	0	2	1	0	2	0.174232	0.520769
5	7	1	0	0	32	0	973	9	1	3	2	1	0	2	0.355944	0.437494
5	8	0	0	0	32	0	1079	7	1	1	2	1	0	2	0.624009	0.553469
6	1	3	3	0	68	1	244	20	3	4	5	3	2	3	-0.454644	-0.727661
6	2	3	3	0	69	1	300	23	4	5	6	3	2	3	-0.982595	-0.828676
6	3	2	3	0	70	1	637	17	4	4	2	3	1	3	0.244293	-0.652525
6	4	2	3	0	70	1	725	18	4	4	5	1	1	3	-1.18755	-1.43865
7	1	0	0	1	41	1	409	6	1	0	2	1	0	2	0.106826	-0.299867
7	2	0	0	1	41	1	485	5	1	0	2	0	0	2	0.573464	-0.480938
7	3	0	0	1	42	1	585	6	1	0	2	1	0	2	0.488227	-0.16046
7	4	0	0	1	42	1	688	6	1	0	2	1	0	2	-0.494313	-0.0806634
7	5	1	0	1	42	1	758	7	1	2	2	1	0	1	-0.411515	-0.398752
7	6	1	0	1	42	1	849	9	1	3	2	1	0	2	0.864244	-0.0746835
7	7	1	0	1	43	1	947	9	1	3	2	1	0	2	-0.231986	-0.0194519
7	8	1	0	1	43	1	1025	9	1	3	2	1	0	2	0.674524	0.0647237
8	1	0	0	0	75	1	539	5	1	0	1	1	0	2	-2.83294	-2.17171
8	2	0	0	0	76	1	623	7	1	1	2	1	0	2	-2.28903	-2.35127
8	3	0	0	0	76	1	715	4	0	0	2	1	0	1	-2.8807	-2.58536
8	4	1	0	0	76	1	798	9	1	3	2	1	0	2	-1.39133	-2.22295
8	5	1	0	0	76	1	888	8	1	3	2	1	0	1	-1.21618	-2.50784
8	6	1	0	0	77	1	979	8	1	3	2	1	0	1	-1.49203	-2.45138
8	7	1	0	0	77	1	1098	9	1	3	2	1	0	2	-2.54762	-2.00743
8	8	1	0	0	77	1	1204	9	1	3	2	1	0	2	-0.230441	-1.92816
9	1	0	0	0	41	1	764	8	1	1	2	2	0	2	-0.848609	-1.31023
9	2	0	0	0	41	1	856	8	1	1	2	2	0	2	-0.61341	-1.22851
10	1	0	0	1	50	1	3251	5	0	1	1	1	0	2	-2.00099	-1.08996
10	2	0	0	1	50	1	3343	5	0	1	1	1	0	2	-0.694551	-1.00824
10	3	0	0	1	50	1	3439	3	0	1	1	0	0	1	-1.07358	-1.55977
10	4	1	0	1	51	1	3474	6	0	2	2	0	0	2	-2.02702	-1.15091
10	5	1	0	1	51	1	3560	7	0	3	2	1	0	1	-0.884666	-1.29429
10	6	1	0	1	51	1	3644	8	0	3	2	1	0	2	-0.0203991	-0.844206
10	7	1	0	1	51	1	3726	8	0	3	2	1	0	2	-1.1706	-0.760731
10	8	1	0	1	51	1	3838	8	0	3	2	1	0	2	-0.912343	-0.68251
11	1	0	0	0	57	0	1345	5	1	0	1	1	0	2	-0.222641	-0.629309
11	2	0	0	0	57	0	1429	8	1	1	2	2	0	2	-0.212085	-0.51783
11	3	1	0	0	57	0	1533	9	0	3	2	2	0	2	-0.870588	-0.548553
11	4	1	0	0	58	0	1625	10	1	3	2	2	0	2	-0.980224	-0.41863
12	1	1	1	0	41	1	908	9	1	3	1	2	0	2	-1.28804	-1.20492
12	2	1	1	0	42	1	993	9	1	3	1	2	0	2	-1.04997	-1.14741
12	3	1	1	0	42	1	1089	8	1	3	0	2	0	2	-1.33018	-0.953933
12	4	1	1	0	42	1	1181	11	2	3	2	2	0	2	-0.299829	-1.02347
12	5	2	1	0	42	1	1264	12	3	3	2	2	0	2	-0.00103396	-0.653654
12	6	2	1	0	43	1	1362	13	3	3	2	2	1	2	-1.01921	-0.399486
12	7	2	1	0	43	1	1467	16	3	5	2	2	1	3	-0.0929532	-0.202661
12	8	2	1	0	43	1	1572	13	3	5	2	1	0	2	-1.43083	-0.954709
13	1	0	0	0	55	0	1592	4	0	0	1	1	0	2	-0.859346	-0.680232
13	2	0	0	0	55	0	1677	4	1	0	1	1	0	1	-0.937412	-0.890603
13	3	0	0	0	56	0	1773	4	1	0	1	1	0	1	-1.66624	-0.835022
13	4	0	0	0	56	0	1865	5	1	0	1	1	0	2	-0.889429	-0.386337
13	5	0	0	0	56	0	1948	4	1	0	1	1	0	1	-0.203343	-0.669998
13	6	0	0	0	56	0	2046	5	1	0	2	1	0	1	-1.01415	-0.701777
13	7	0	0	0	57	0	2151	5	1	0	1	1	0	2	-0.070444	-0.168359
13	8	0	0	0	57	0	2256	2	0	0	1	1	0	0	-0.207296	-0.896475
14	3	1	1	1	45	0	2815	10	2	3	2	1	0	2	0.736983	0.572744
14	4	1	1	1	46	0	2905	10	2	3	2	1	0	2	1.87279	0.629377
14	5	2	1	1	46	0	2996	13	3	3	2	1	1	3	1.36252	1.56369
14	6	2	1	1	46	0	3114	14	3	5	2	0	1	3	0.0286797	1.12568
14	7	2	1	1	46	0	3193	15	3	5	2	1	1	3	0.695166	1.47528
15	1	2	2	1	35	1	780	16	3	3	5	2	0	3	1.05597	0.406338
15	2	2	2	1	35	1	879	15	2	3	5	2	0	3	0.376205	0.413195
15	3	2	2	1	36	1	964	16	3	3	5	2	0	3	1.22456	0.544344
16	1	2	2	1	23	1	640	11	4	3	1	1	0	2	1.13536	0.634587
16	2	1	2	1	23	1	689	8	2	3	0	1	0	2	-0.675547	0.476135
16	3	2	2	1	23	1	781	11	3	3	2	1	0	2	1.45809	0.619475
16	4	2	2	1	23	1	878	11	3	3	2	1	0	2	1.56857	0.700322
16	5	2	2	1	24	1	961	14	3	3	5	1	0	2	-0.394388	0.420827
16	6	3	2	1	24	1	1051	13	3	3	2	1	2	3	2.04689	1.81797
17	1	2	2	0	65	0	428	9	4	1	1	1	0	2	-0.595063	-0.0407553
17	2	2	2	0	65	0	526	11	3	3	2	1	0	2	-0.398934	-0.395757
17	3	2	2	0	65	0	611	12	4	3	2	1	0	2	-0.215696	-0.239167
17	4	2	2	0	65	0	700	13	4	4	2	1	0	2	-0.12931	-0.28171
18	1	1	1	1	30	0	1407	8	1	3	1	1	0	2	1.76698	1.07431
18	2	1	1	1	31	0	1498	9	1	3	2	1	0	2	0.509212	1.01832
18	3	1	1	1	31	0	1589	9	1	3	2	1	0	2	0.259852	1.10022
18	4	1	1	1	31	0	1680	9	1	3	2	1	0	2	0.240688	1.18212
18	5	1	1	1	31	0	1769	9	1	3	2	1	0	2	0.988427	1.26436
18	6	1	1	1	32	0	1891	9	1	3	2	1	0	2	0.709245	1.31539
18	7	1	1	1	32	0	1965	9	1	3	2	1	0	2	1.9068	1.40027
18	8	1	1	1	32	0	2057	9	1	3	2	1	0	2	-0.287355	1.48199
19	1	1	1	0	39	0	713	9	1	3	1	1	0	3	1.03019	0.237327
19	2	1	1	0	39	0	811	9	1	3	1	1	0	3	0.965133	0.318
19	3	1	1	0	39	0	895	9	1	3	2	0	0	3	-0.73506	0.0230761
19	4	1	1	0	39	0	986	10	1	3	2	1	0	3	2.00409	0.370572
19	5	2	1	0	40	0	1070	15	3	5	2	1	1	3	1.66552	0.737768
19	6	2	1	0	40	0	1152	15	3	5	2	1	1	3	0.635493	0.821243
19	7	2	1	0	40	0	1264	15	3	5	2	1	1	3	1.78572	0.899463
19	8	2	1	0	40	0	1354	15	3	5	2	1	1	3	1.37678	0.981537
20	1	1	1	1	53	1	12881	9	1	3	1	2	0	2	-1.57487	-2.44287
20	2	1	1	1	54	1	13001	10	1	3	2	2	0	2	-1.29249	-2.50395
21	1	0	0	1	24	0	585	4	0	0	1	1	0	2	1.75712	1.4493
21	2	0	0	1	24	0	683	6	1	0	2	1	0	2	0.646235	1.49116
21	3	0	0	1	25	0	767	7	1	1	2	1	0	2	1.83428	1.42405
22	1	2	2	0	64	1	465	11	3	3	2	1	0	2	-1.30883	-1.62272
23	1	1	1	1	43	1	661	8	1	3	0	2	0	2	0.441053	0.0870458
23	2	1	1	1	43	1	751	6	1	3	0	1	0	1	-0.578803	-0.463438
24	1	0	0	0	68	1	661	7	1	1	2	1	0	2	-1.70846	-2.13145
25	1	1	1	0	68	0	253	9	1	3	2	1	0	2	-1.30205	-0.854004
25	2	1	1	0	68	0	353	9	1	3	2	1	0	2	-0.454938	-0.773682
25	3	1	1	0	69	0	435	9	1	3	2	1	0	2	-0.444798	-0.715647
25	4	1	1	0	69	0	525	9	1	3	2	1	0	2	-0.345633	-0.633574
25	5	1	1	0	69	0	616	9	1	3	2	1	0	2	-0.968747	-0.551675
25	6	1	1	0	70	0	735	9	1	3	2	1	0	2	-1.12479	-0.500122
25	7	1	1	0	70	0	849	9	1	3	2	1	0	2	0.46175	-0.422252
26	1	1	1	0	36	1	276	9	1	3	2	1	0	2	-0.39415	-1.23937
26	2	0	1	0	36	1	360	5	1	0	2	1	0	1	-1.03416	-1.36171
26	3	1	1	0	36	1	451	9	1	3	2	1	0	2	-0.66037	-1.07435
27	1	0	0	0	47	0	175	6	1	1	2	1	0	1	-0.215029	-0.65338
27	2	1	0	0	47	0	266	8	1	3	2	1	0	1	0.556944	-0.608186
27	3	1	0	0	47	0	365	9	1	3	2	1	0	2	-0.33242	-0.160728
27	4	2	0	0	47	0	454	11	3	3	2	1	0	2	0.588602	0.28168
27	5	2	0	0	48	0	566	13	3	5	2	1	0	2	1.54833	0.0848763
27	6	0	0	0	48	0	693	5	1	0	2	1	0	1	0.107294	-0.155572
28	1	2	2	1	32	1	473	15	4	5	0	2	1	3	-0.230005	1.21983
28	2	3	2	1	32	1	564	18	4	5	2	2	2	3	0.871159	1.48864
28	3	3	2	1	32	1	663	22	4	5	6	2	2	3	0.697117	1.11933
28	4	3	2	1	32	1	752	22	4	5	6	2	2	3	0.435655	1.20158
29	1	1	1	1	36	1	219	9	1	3	2	1	0	2	0.725232	-0.00481404
29	2	1	1	1	37	1	316	10	1	3	2	2	0	2	0.158539	0.31619
29	3	1	1	1	37	1	408	10	1	3	2	2	0	2	0.403011	0.397913
29	4	1	1	1	37	1	490	11	2	3	2	2	0	2	-0.0995823	0.555028
29	5	1	1	1	38	1	602	9	1	3	2	1	0	2	-0.584898	0.268571
29	6	1	1	1	38	1	692	8	1	3	2	1	0	1	0.473178	-0.0163167
30	1	2	2	0	66	1	248	18	3	3	5	3	1	3	0.362838	-0.815459
30	2	2	2	0	66	1	337	18	2	4	5	3	1	3	-1.45098	-0.931641
31	1	0	0	1	41	1	218	5	1	0	2	1	0	1	-0.237723	-0.452188
31	2	2	0	1	41	1	309	11	3	3	2	1	0	2	-0.432126	0.195334
31	3	2	0	1	42	1	398	13	3	5	2	1	0	2	-1.08261	0.00255952
31	4	2	0	1	42	1	510	13	3	5	2	1	0	2	-0.347597	0.0807798
31	5	2	0	1	42	1	650	13	3	5	2	1	0	2	-1.03454	0.154096
32	1	2	2	1	29	1	225	11	3	3	2	1	0	2	-0.346087	0.489331
32	2	2	2	1	29	1	319	16	4	4	2	2	1	3	0.812766	1.35105
32	3	3	2	1	29	1	407	19	4	5	6	0	1	3	0.70025	0.540559
32	4	3	2	1	30	1	513	18	3	4	6	1	1	3	1.33343	0.911138
32	5	3	2	1	30	1	599	19	3	5	6	1	1	3	-0.323841	0.869121
33	1	0	0	0	30	0	287	3	1	0	1	0	0	1	0.228134	-0.22356
33	2	2	0	0	30	0	385	7	3	0	2	0	0	2	0.463421	0.684659
33	3	2	0	0	30	0	444	11	4	0	2	2	1	2	0.367578	1.57593
33	4	2	0	0	30	0	518	11	3	3	2	1	0	2	0.892647	0.748262
33	5	3	0	0	31	0	610	14	3	3	2	2	2	2	1.94269	1.68089
35	1	0	0	0	19	0	310	6	1	0	2	1	0	2	0.213549	0.587467
35	2	1	0	0	20	0	429	10	1	3	2	2	0	2	0.569535	0.743121
35	3	1	0	0	20	0	540	9	1	3	2	1	0	2	-0.134409	0.55592
36	1	1	1	1	54	1	396	8	1	3	2	1	0	1	-0.322043	-0.905706
36	2	2	1	1	54	1	508	12	3	3	2	1	1	2	0.702272	0.0985701
36	3	1	1	1	54	1	615	8	0	3	2	2	0	1	-1.27695	-0.556433
37	1	0	0	0	49	0	320	5	1	0	1	2	0	1	1.15633	-0.151327
38	1	0	0	1	23	1	304	7	1	1	2	1	0	2	-0.661515	0.2857
38	2	2	0	1	23	1	380	11	3	3	2	1	0	2	1.06984	0.693681
39	1	1	1	0	54	0	425	9	1	3	2	1	0	2	-0.835073	-0.422266
39	2	1	1	0	54	0	530	9	1	3	2	1	0	2	-0.2528	-0.34282
40	1	1	1	1	36	0	260	12	3	3	2	1	1	2	1.13759	1.37514
40	2	0	1	1	37	0	365	4	1	0	2	0	0	1	-0.0617058	0.759149
*	CRS-R and Initial Diagnosis
	0 = UWS, 1 = MCS-, 2 = MCS+, 3 = EMCS
**	TBI
	0 = No, 1 = Yes
***	Sex
	0 = Female, 1 = Male
