# Supplementary material for: Bedside EEG predicts longitudinal behavioural changes in disorders of consciousness
Source: Neuroimage Clin. 2020 Aug 5;28:102372. doi: 10.1016/j.nicl.2020.102372 (PMC7426558; doi:10.1016/j.nicl.2020.102372)
Supplement: Supplementary data 2 [file mmc2.xlsx]

## Sheet: Sheet1
Frequency bands	hdEEG Metrics
Delta	Mean Power
Theta	Standard Deviation Power
Alpha	Median dwpli
	Standard Deviation dwpli
	Mean Clustering Coefficient
	Standard Deviation Clustering Coefficient
	Path Length
	Global Efficiency
	Modularity
	Mean Centrality
	Standard Deviation Centrality
	Modular Span
	Mean Participation Coefficient
	Standard Deviation Participation Coefficient
